# Supplementary material for: Prolonged and extended impacts of SARS-CoV-2 on the olfactory neurocircuit
Source: Sci Rep. 2022 Apr 6;12:5728. doi: 10.1038/s41598-022-09731-7 (PMC8987081; doi:10.1038/s41598-022-09731-7)
Supplement: Supplementary file 1 — Supplementary Information. [file 41598_2022_9731_MOESM1_ESM.xlsx]

## Sheet: Sheet1
Info	sac	Spine_Basal	Spine_Apical	Iba1_Hip_Basal	Iba1_Hip_Apical	Iba1_Hip_Basal (normalized)	Iba1_Hip_Apical (normalized)	Iba1_PC_Pia mater	Iba1_PC_L1	Iba1_OE-NQO1-positive	Iba1_OE-NQO1-negative	Iba1_OE-NQO1-positive (normalize)	Iba1_OE-NQO1-negative (normalize)	Iba1_OE-ONL-NQO1-positive	Iba1_OE-ONL-NQO1-positive (normalize)	Iba1_OB-GL-NQO1-positive	Iba1_OB-GL-NQO1-positive (normalized)	Iba1_OB-EPL-NQO1-positive	Iba1_OB-EPL-NQO1-positive (normalized)	Iba1_OB-ONL-NQO1-negative	Iba1_OB-ONL-NQO1-negative (normalize)	Iba1_OB-GL-NQO1-negative	Iba1_OB-GL-NQO1-negative (normalized)	Iba1_OB-EPL-NQO1-negative	Iba1_OB-EPL-NQO1-negative (normalized)	OMP_OE-NQO1-positive	OMP_OE-NQO1-negative	OMP_OE-NQO1-positive (normalized)	OMP_OE-NQO1-negative (normalized)	OMP_OE-DM	OMP_OE-DL	OMP_OE-VM	OMP_OE-VL	OMP_OB-NQO1-positive	OMP_OB-NQO1-negative	OMP_OB-NQO1-positive (normalized)	OMP_OB-NQO1-negative (normalized)	GFAP_OB-ONL-NQO1-positive	GFAP_OB-ONL-NQO1-positive (normalize)	GFAP_OB-GL-NQO1-positive	GFAP_OB-GL-NQO1-positive (normalized)	GFAP_OB-ONL-NQO1-negative	GFAP_OB-ONL-NQO1-negative (normalize)	GFAP_OB-GL-NQO1-negative	GFAP_OB-GL-NQO1-negative (normalized)	SC_OE-DM	SC_OE-DL	SC_OE-VM	SC_OE-VL
JM13-9	5 dpi			27.1933	25.7733	1.04121	1.09857	8	11.51	21.6667	19	1.13372	0.994186	61.0567	1.50197	51.3433	1.57678	48.14	2.14506	33.6833	0.828596	25.93	0.796322	17.64	0.786018	0	28.5556	0	1.4258	0	36.3333	27.6667	21.6667	74.6569	71.4862	0.997549	0.955184	23.3733	0.820949	22.7867	1.19888	29.2333	1.02677	17.1633	0.903016	0	14	11	14
JM13-10	5 dpi			27.99	24.8033	1.00202	1.13076	12	20.2533	23	21	1.20349	1.09884	75.36	1.85382	35.22	1.08162	28.6867	1.27825	32.0833	0.789236	28.3033	0.869208	17.84	0.79493	0	19.7778	0	0.987517	0	34.3333	2.66667	22.3333	79.53	78.3307	1.06266	1.04664	30.5467	1.0729	20.7633	1.09242	27.3333	0.960037	22.75	1.19695	0	17	7	12
JM13-11	5 dpi
JM13-12	5 dpi			19.0767	24.9967	1.00983	0.770671	12.3333	13.6433	31.6667	17.3333	1.65698	0.906977	75.0233	1.84554	47.78	1.46734	27.8533	1.24111	56.1867	1.38217	43.4533	1.33447	31.8467	1.41905	1	7.77778	0.0499307	0.38835	1	1.66667	2	19.6667	76.6942	74.704	1.02477	0.998179	26.41	0.927607	25.8167	1.3583	28.8467	1.01319	17.1067	0.900035	0	0	0	13
JM13-14	8 dpi	8.7	9.38	29.1367	30.2633	0.992783	0.955823
JM13-13	8 dpi	9.09	8.63	31.39	29.1333	0.955714	1.02974
JM13-15	8 dpi	9.36	10.23	30.9233	32.68	1.07206	1.01443
JM13-17	17 dpi			25.0833	29.51	1.15074	0.97812	11.1711	20.5533	21.3333	9.66667	2.86567	1.29851	72.8767	1.04781	66.14	1.25102	37.6033	0.978291	76.2267	1.09598	51.8067	0.979908	44.4567	1.15659													47.33	1.08735	46.98	1.06282	48.34	1.11056	48.9533	1.10746
JM13-18	17 dpi			24.94	27.4167	1.06911	0.97253	11.6667	16.9933	25	8.33333	3.35821	1.1194	74.7367	1.07456	67.96	1.28544	44.45	1.15641	54.41	0.782302	49.5167	0.936594	32.89	0.855669													32.3267	0.742668	49.27	1.11462	33.2533	0.763957	34.6333	0.7835
JM13-19	17 dpi			26.91	30.6333	1.19454	1.04935	10.6667	17.01	21.6667	4.33333	2.91045	0.58209	83.1133	1.195	72.2433	1.36646	54.01	1.40513	78.0167	1.12172	57.2833	1.0835	37.9667	0.987744													33.4933	0.76947	50.1633	1.13483	48.99	1.12549	49.0233	1.10904
JM13-21	21 dpi																									20	29.8889	0.673317	1.00623	20	35	24.6667	30	64.3412	66.4808	0.964031	0.996089									14	21	21	24
JM13-22	21 dpi																																	59.38	71.0265	0.889697	1.0642
JM13-23	21 dpi																									25.3333	29.1111	0.852868	0.98005	25.3333	29.3333	32.3333	25.6667													18	19	18	18
JM13-24	21 dpi																									22.3333	30.1111	0.75187	1.01372	22.3333	32.3333	29.3333	28.6667	58.0712	62.7182	0.870088	0.939713									15.6667	19	15	18
JM13-29	42 dpi	6.07	8.62	17.3067	37.4833	2.0628	0.952428	4.33333	19.3767	25	4.66667	4.8913	0.913043	26.9867	1.10874	35.03	1.08091	27.4967	0.888454	20.3367	0.835525	29.1233	0.898653	32.3	1.04366	29.6667	28.8333	0.875888	0.851285	29.6667	24.5	33.6667	28.3333	50.9	69.9685	0.747057	1.02692	28.4933	1.07064	17.9467	0.883009	30.3133	1.13903	21.5667	1.06112	18	16	17	18
JM13-30	42 dpi	7.71	10.45	17.42	32.72	1.80066	0.958665	4.66667	15.2467	21.6667	5.66667	4.23913	1.1087	43.32	1.77979	43.1167	1.33044	26.3833	0.852481	30.9233	1.27047	35.0433	1.08132	31.8733	1.02987	24.3333	37.4444	0.718425	1.10552	24.3333	39	41	32.3333	50.4265	67.217	0.740107	0.986541	31.6933	1.19088	26.5367	1.30565	37.61	1.4132	19.7567	0.972064	16.6667	19	17	17
JM13-31	42 dpi	7.56	9.53	19.7867	39.8567	2.19341	1.08891	4.51111	18.4667	19	5	3.71739	0.978261	21.1933	0.87072	34.01	1.04944	29.3867	0.949523	21.76	0.894002	33.0567	1.02002	28.6733	0.926474	20	35.3333	0.590487	1.04319	20	34.3333	40.6667	31	51.6074	67.2165	0.75744	0.986534	24.6467	0.926102	27.53	1.35453	11.9167	0.447771	19.65	0.966816	17.3333	20	17	17
JM13-32	42 dpi
JM13-33	Mock			17.6567	19.4567	1.08454	0.984207	3.66667	15.6967	7.33333	5	1.72549	1.17647	17.5867	0.987399	20.8933	0.86975	17.9033	0.987316	19.94	1.11953	23.4	0.974098	17.7733	0.980147	51	49.8889	1.0128	0.990733	51	45.6667	53.6667	50.3333	67.1141	68.4267	0.963841	0.982691	32.05	1.02516	22.59	1.08897	33.0333	1.05662	21.5267	1.03771	18	21	17	17
JM13-34	Mock	9.02	9.23	22.5167	20.15	1.12319	1.25511	3.47	21.65	7	4.33333	1.64706	1.01961	14.2	0.797255	24.85	1.03446	16.7067	0.921324	16.0333	0.900187	26.5833	1.10661	18.2233	1.00496	56	48.7778	1.11209	0.968667	56	48.3333	56.3333	41.6667	71.7453	68.7917	1.03035	0.987933	30.7833	0.984647	29.4967	1.42191	35.46	1.13424	16.06	0.774183	17.6667	18	18	19
JM13-35	Mock	9.16	9.77	13.6467	14.93	0.832219	0.760684	3.33333	10.8633	8	3.66667	1.88235	0.862745	13.81	0.775359	20.04	0.834228	17.6	0.970588	17.46	0.980287	22.0833	0.919288	18.4033	1.01489	48	48.5556	0.953222	0.964254	48	62	48.3333	35.3333	75.1412	71.6775	1.07912	1.02938	21.1833	0.677578	19.31	0.930852	25.2967	0.809148	24.6467	1.18811	19	19	18	19
JM13-36	Mock	9.38	10.14							7.66667	4	1.80392	0.941176													39.6667	53.5556	0.787732	1.06355	39.6667	59.6667	51.6667	49.3333													17	20	19	18
JM3-1	Mock																									52	51	1.03266	1.0128	52	45	65	43
[truncated: 4 more columns]
